# Supplementary material for: Emergence of Treadmill Running Ability and Quantitative Assessment of Gait Dynamics in Young Ts65Dn Mice: A Mouse Model for Down Syndrome
Source: Brain Sci. 2023 Apr 29;13(5):743. doi: 10.3390/brainsci13050743 (PMC10216633; doi:10.3390/brainsci13050743)
Supplement: Supplementary file 1 [file brainsci-13-00743-s001.zip]

Archive with 5 entries (4 files):
- supplementary materials/
- supplementary materials/Control euploid mouse running at 18 cm per second.mp4
- supplementary materials/Control euploid mouse running at 36 cm per second.mp4
- supplementary materials/Ts65Dn mouse running at 18 cm per second.mp4
- supplementary materials/Ts65Dn mouse running at 36 cm per second.mp4
